# Supplementary material for: Genome-wide identification of WRKY family genes and their response to cold stress in Vitis vinifera
Source: BMC Plant Biol. 2014 Apr 22;14:103. doi: 10.1186/1471-2229-14-103 (PMC4021059; doi:10.1186/1471-2229-14-103)
Supplement: Additional file 3: Table S1 — The coefficient of variation of the corresponding treatment means (CV) and probe set IDs of VvWRKYs in 9 experiments. A higher CV means the expression of the probe set (gene) is affected by treatments in an experiment. Five VvWRKYs that didn’t show any changes in any treatments are marked by green color. [file 1471-2229-14-103-S3.xls]

## Sheet: Sheet1
Additional file 3 Table S1 The coefficent of variation of the corresponding treatment means (CV) and probe set IDs of VvWRKYs in 9 experiments. A higher CV means the expression of the probe set (gene) is affected by treatments in an experiment. Five VvW
Gene name	Probe set ID	short term abiotic stress Cabernet Sauvignon 16 treatmentsshort term abiotic stress Cabernet Sauvignon 16 treatments	Long-term Salt & Water Stress in Grapes 13 treatments Long-term Salt & Water Stress in Grapes 13 treatments	Gene expression associated with compatible viral diseases in grapevine cultivars 2 treatmentsGene expression associated with compatible viral diseases in grapevine cultivars 2 treatments	Powdery Mildew-Induced Transcriptome in a Susceptible Grapevine ‘Cabernet Sauvignon’ 12 treatments Powdery Mildew-Induced Transcriptome in a Susceptible Grapevine ‘Cabernet Sauvignon’ 12 treatments	Powdery Mildew-Induced Transcriptome in a Resistant Grapevine ‘Norton’ 12 treatments Powdery Mildew-Induced Transcriptome in a Resistant Grapevine ‘Norton’ 12 treatments	Gene expression in grapevine in response to Bois noir infection 4 treatments Gene expression in grapevine in response to Bois noir infection 4 treatments	Grape skin transcriptome in the berries grown on the vine treated with exogenous abscisic acid 4 treatmentsGrape skin transcriptome in the berries grown on the vine treated with exogenous abscisic acid 4 treatments	Grape skin transcriptome in the berries cultured in vitro treated with exogenous abscisic acid 4 treatmentsGrape skin transcriptome in the berries cultured in vitro treated with exogenous abscisic acid 4 treatments	Gene expression associated with compatible viral diseases in berry 4 treatmentsGene expression associated with compatible viral diseases in berry 4 treatments
VvWRKY2	1619424_at	5	7	1	6	2	4	4	10	8
VvWRKY3	1615396_at	6	6	10	17	8	20	1	3	1
VvWRKY6	1622778_at	15	23	10	2	7	30	3	6	3
VvWRKY7	1612237_at	4	1	1	2	2	3	1	3	7
VvWRKY8	1610775_s_at	15	33	4	27	14	13	3	6	19
VvWRKY10	1620426_at	2	3	1	1	2	2	0	2	1
VvWRKY11	1620022_at	3	2	3	3	2	6	2	3	4
VvWRKY12	1612348_x_at	2	2	1	2	8	6	3	1	3
VvWRKY20	1609606_at	7	5	4	7	6	9	5	4	1
VvWRKY21	1621912_at	4	4	0	3	1	14	2	3	3
VvWRKY24	1611650_at	2	2	2	3	3	4	4	2	4
VvWRKY27	1610832_at	4	6	2	3	2	5	3	2	7
VvWRKY28	1610064_at	12	14	0	12	6	7	1	2	2
VvWRKY30	1620175_at	1	1	2	2	2	3	1	2	5
VvWRKY33	1608396_at	1	1	0	2	2	2	1	2	5
VvWRKY35	1622333_at	4	5	7	4	2	15	2	2	3
VvWRKY37	1607431_at	8	3	4	10	5	5	9	8	9
VvWRKY39	1615659_at	4	1	12	6	4	6	6	8	12
VvWRKY41	1613762_at	3	3	1	2	2	1	3	1	1
VvWRKY42	1614725_at	8	5	1	15	7	5	7	5	1
VvWRKY43	1621613_at	2	2	1	2	1	2	0	1	4
VvWRKY48	1622399_at	2	2	1	9	4	4	4	5	6
VvWRKY52	1609130_at	10	8	2	7	3	7	1	2	1
VvWRKY55	1614806_s_at	14	10	3	14	8	6	1	4	3
VvWRKY56	1615022_at	10	3	0	2	2	6	4	2	5
VvWRKY57	1618245_at	1	3	1	4	4	11	2	3	36
